# Supplementary material for: Quantitative N-glycoproteomic analysis reveals glycosylation signatures of plasma immunoglobulin G in systemic sclerosis
Source: Front Immunol. 2025 Feb 7;16:1531191. doi: 10.3389/fimmu.2025.1531191 (PMC11842340; doi:10.3389/fimmu.2025.1531191)
Supplement: Supplementary file 2 [file Table1.xlsx]

## Sheet: Table S1
Table S1. Baseline demographics and clinical characteristics of all the individuals (Data are presented as the mean±SD, median and range, n (%) or n/N (%). Abbreviations: BMI, body mass index; ILD, interstitial lung disease; PAH, pulmonary arterial hypertension; GI, gastrointestinal; Anti-Scl-70, anti-topoisomerase I; MTX, methotrexate; CTX, cyclophosphamide; MMF, mycophenolate mofetil; HCQ, hydr…
Characteristic	HC (n=30)	SSc (n=30)	p
Age (years)	50.63±6.87	50.07±9.37	0.79
Female sex, n (%)	21 (70.00)	23 (76.67)	0.77
BMI (kg/m2)	-	22.56±4.11	-
Smoking status, n (%)
Never smoker	-	22 (73.33)	-
Current smoker	-	3 (10.00)	-
Former smoker	-	5 (16.67)	-
Disease characteristics
Time since SSc onset, months	-	42.00 (12.00,84.00)	-
Raynaud’s phenomenon, n (%)	-	27 (90.00)	-
Puffy fingers or sclerodactyly, n (%)	-	29 (96.67)	-
Pitting scars or digital ulcers, n (%)	-	13 (43.33)	-
Telangiectasia, n (%)	-	4 (13.33)	-
SSc subtype, n(%)	-
Limited	-	6 (20.00)	-
Diffuse	-	24 (80.00)	-
ILD on HRCT, n (%)	-	24 (80.00)	-
PAH, n (%)	-	2 (6.67)	-
Myocardial involvement, n (%)	-	3 (10.00)	-
Renal crisis, n (%)	-	1 (3.33)	-
GI involvement, n (%)	-	11 (36.67)	-
Antinuclear antibodies（ANAs），n (%)			-
1：100	-	5（16.67）	-
1：320	-	3（10.00）	-
1：1000	-	9（30.00）	-
1：3200	-	11（36.67）	-
1：10000	-	2（6.67）	-
Autoantibodies, n (%)
Anti-Scl-70	-	25 (83.33)	-
Anticentromere	-	1 (3.33)	-
Other/unknown	-	4 (13.33)	-
Comorbidity, n (%)
Arterial hypertension	-	0	-
Diabetes mellitus	-	0	-
Coronary disease	-	1 (3.33)	-
Chronic kidney disease	-	0	-
Obesity	-	3 (10.00)	-
Treatment for SSc
Average dose of glucocorticoids (mg)	-	22.83±15.58	-
Immunosuppressant, n (%)
MTX	-	2 (6.67)	-
CTX	-	17 (56.67)	-
MMF	-	4 (13.33)	-
HCQ	-	4 (13.33)	-
JAK	-	1 (3.33)	-
Antiplatelet drugs, n (%)	-	6 (20.00)	-
Vasodilators, n (%)	-	17 (56.67)	-
Colchicine, n (%)	-	10 (33.33)	-
PPI, n (%)	-	18 (60.00)	-
Lipid-lowering medication, n (%)	-	4 (13.33)	-
Plasmapheresis, n (%)	-	1 (3.33)	-
Pulmonary function tests (n=19)
FVC, %Predicted	-	84.20 (66.90,97.50)	-
VC, %Predicted	-	84.70 (66.10,94.00)	-
DLCO, %Predicted	-	68.40 (53.70,80.90)	-
