# Supplementary material for: Quantitative N-glycoproteomic analysis reveals glycosylation signatures of plasma immunoglobulin G in systemic sclerosis
Source: Front Immunol. 2025 Feb 7;16:1531191. doi: 10.3389/fimmu.2025.1531191 (PMC11842340; doi:10.3389/fimmu.2025.1531191)
Supplement: Supplementary file 3 [file Table2.xlsx]

## Sheet: Table S2
Table S2. Quantitative result of IgG N-glycans in the two groups. (Data are presented as the mean ± SD, median (Q25, Q75), respectively, depending on the conformity of the data to a normal distribution). H, hexose; N, N-acetylhexosamine; F, fucose; A, N-acetylneuraminic acid; p value less than 0.05 was considered statistically significant.
N-glycan	N-glycan composition	HC	SSc	p
N3H3F1	HexNAc(3)Hex(3)Fuc(1)	0.0302 (0.0284, 0.0337)	0.0256 (0.0225, 0.0297)	＜0.001
N3H4F1	HexNAc(3)Hex(4)Fuc(1)	0.0126 (0.0106, 0.0153)	0.0074 (0.066609, 0.00824)	＜0.001
N3H6F1A1	HexNAc(3)Hex(6)Fuc(1)NeuAc(1)	0.00441 (0.00313, 0.00535)	0.00574 (0.00483, 0.00761)	＜0.001
N4H3F1	HexNAc(4)Hex(3)Fuc(1)	0.298 (0.26, 0.339)	0.385 (0.343, 0.457)	＜0.001
N4H4	HexNAc(4)Hex(4)	0.0128 (0.0107, 0.0156)	0.0121 (0.00997, 0.0148)	0.212
N4H4F1	HexNAc(4)Hex(4)Fuc(1)	0.348 ± 0.0335	0.298 ± 0.0501	＜0.001
N4H4F1A1	HexNAc(4)Hex(4)Fuc(1)NeuAc(1)	0.245 ± 0.0107	0.362 ± 0.0127	＜0.001
N4H5F1	HexNAc(4)Hex(5)Fuc(1)	0.103 (0.0835, 0.136)	0.0663 (0.0523, 0.0874)	＜0.001
N5H3F1	HexNAc(5)Hex(3)Fuc(1)	0.0674 (0.0574, 0.0793)	0.0806 (0.0656, 0.098)	0.011
N5H4F1	HexNAc(5)Hex(4)Fuc(1)	0.0652 ± 0.0185	0.052±0.0156	0.004
N5H5F1	HexNAc(5)Hex(5)Fuc(1)	0.0149 ± 0.00508	0.00816 ± 0.000423	＜0.001
