# Supplementary material for: Quantitative N-glycoproteomic analysis reveals glycosylation signatures of plasma immunoglobulin G in systemic sclerosis
Source: Front Immunol. 2025 Feb 7;16:1531191. doi: 10.3389/fimmu.2025.1531191 (PMC11842340; doi:10.3389/fimmu.2025.1531191)
Supplement: Supplementary file 4 [file Table3.xlsx]

## Sheet: Table S3
Table S3. Quantitative result of IgG intact N-glycopeptide in the two groups. (Data are presented as the mean ± SD, median (Q25, Q75), respectively, depending on the conformity of the data to a normal distribution). IgG, immunoglobulin G. p value less than 0.05 was considered statistically significant.
Intact N-glycopeptide	HC	SSc	p
IgG1-N4H3F1	0.0127 (0.00675, 0.0209)	0.0389 (0.0192, 0.0603)	<0.001
IgG1-N4H4F1	0.022 (0.0133, 0.0382)	0.0286(0.0110, 0.0521)	0.326
IgG2-N3H3F1	0.0302 (0.0284, 0.0337)	0.0256(0.0225, 0.0297)	<0.001
IgG2-N3H4F1	0.0126 (0.0106, 0.0153)	0.0074 (0.00609, 0.00824)	<0.001
IgG2-N3H6F1A1	0.00441 (0.00313, 0.00535)	0.00574 (0.00483, 0.00761)	<0.001
IgG2-N4H3F1	0.277 ± 0.0549	0.311 ± 0.0781	0.0535
IgG2-N4H4	0.0128 (0.0101, 0.0150)	0.0121 (0.00997, 0.0148)	0.212
IgG2-N4H4F1	0.303 ± 0.0388	0.227 ± 0.0356	<0.001
IgG2-N4H4F1A1	0.0245 ± 0.0107	0.0362 ± 0.0127	<0.001
IgG2-N4H5F1	0.103 (0.0835, 0.136)	0.0663 (0.0523, 0.0874)	<0.001
IgG2-N5H3F1	0.0674 (0.0574, 0.0793)	0.0806 (0.0656, 0.098)	0.011
IgG2-N5H4F1	0.0652 ± 0.0185	0.052 ± 0.0156	0.00428
IgG2-N5H5F1	0.0149 ± 0.00508	0.00816 ± 0.00423	<0.001
IgG3-N4H3F1	0.0140 (0.008, 0.0219)	0.0318 (0.0138, 0.0389)	<0.001
IgG3-N4H4F1	0.0127 (0.00888, 0.0285)	0.0249 (0.0112, 0.0464)	0.038
