# Supplementary material for: Quantitative N-glycoproteomic analysis reveals glycosylation signatures of plasma immunoglobulin G in systemic sclerosis
Source: Front Immunol. 2025 Feb 7;16:1531191. doi: 10.3389/fimmu.2025.1531191 (PMC11842340; doi:10.3389/fimmu.2025.1531191)
Supplement: Supplementary file 5 [file Table4.xlsx]

## Sheet: Table S4.1
Table S4.1. Correlation between IgG glycosylation and clinical features of SSc (the value means p value)
	IgG1-N4H3F1	IgG1-N4H4F1	IgG2-N3H3F1	IgG2-N3H4F1	IgG2-N3H6F1A1	IgG2-N4H3F1	IgG2-N4H4	IgG2-N4H4F1	IgG2-N4H4F1A1	IgG2-N4H5F1	IgG2-N5H3F1	IgG2-N5H4F1	IgG2-N5H5F1	IgG3-N4H3F1	IgG3-N4H4F1
ILD	0.425	0.903	0.682	0.32	0.0644	0.344	0.866	0.02	0.0394	0.425	0.164	0.791	0.298	0.547	0.197
dSSc	0.443	0.163	0.12	0.682	0.506	0.385	0.00416	0.443	0.61	0.721	0.798	0.838	0.506	0.798	0.61
Age	0.865	0.271	0.0844	0.238	0.453	0.0791	0.57	0.771	0.202	0.0938	0.0274	0.496	0.0354	0.394	0.24
Course of SSc	0.133	0.294	0.315	0.176	0.0269	0.499	0.00401	0.116	0.0101	0.506	0.86	0.873	0.946	0.417	0.391
BMI	0.0753	0.0758	0.266	0.938	0.0203	0.254	0.202	0.459	0.136	0.625	0.61	0.595	0.534	0.986	0.991
Cardiovascular Involvement	0.978	0.723	0.214	0.566	0.283	0.00207	0.89	0.681	0.493	0.0154	0.681	0.0183	0.0216	0.978	0.395
ANA	0.0633	0.823	0.801	5.79e-05	0.727	0.076	0.479	0.001	0.00596	0.00166	0.916	0.0146	0.0183	0.213	0.695
Scl-70	0.655	0.446	0.0466	0.101	0.227	0.00715	0.417	0.655	0.21	0.00349	0.456	0.0146	0.00231	0.855	0.362
IgG	0.103	0.0179	0.0125	0.877	0.0911	0.036	0.948	0.463	0.31	0.192	0.00513	0.41	0.718	0.0158	0.0434
IgM	0.621	0.194	0.75	0.899	0.963	0.201	0.671	0.489	0.871	0.197	0.0346	0.0057	0.0671	0.619	0.527
WBC	0.386	0.734	0.868	0.849	0.531	0.929	0.536	0.567	0.807	0.327	0.0154	0.042	0.322	0.00427	0.147
Neu	0.374	0.636	0.442	0.132	0.717	0.163	0.338	0.0516	0.315	0.0198	0.459	0.0136	0.0361	0.0052	0.418
Lym	0.951	0.731	0.496	0.0387	0.866	0.0708	0.899	0.421	0.506	0.0958	0.023	0.341	0.0332	0.864	0.476
Mono	0.228	0.083	0.332	0.646	0.463	0.303	0.336	0.409	0.355	0.853	0.0108	0.301	0.91	0.481	0.74
ESO	0.787	0.197	0.284	0.0577	0.579	0.112	0.693	0.484	0.425	0.0359	0.215	0.16	0.0263	0.428	0.818
CRP	0.456	0.274	0.797	0.75	0.677	0.19	0.638	0.518	0.503	0.0484	0.186	0.00166	0.0344	0.385	0.443
ALB	0.878	0.888	0.263	0.842	0.676	0.0211	0.455	0.652	0.63	0.0745	0.834	0.0146	0.0291	0.445	0.944
GLB	0.903	0.512	0.36	0.295	0.12	0.534	0.232	0.991	0.0463	0.307	0.00498	0.431	0.403	0.191	0.561
Cre	0.561	0.296	0.158	0.291	0.00157	0.151	0.344	0.921	0.273	0.246	0.672	0.487	0.229	0.227	0.108

## Sheet: Table S4.2
Table S4.2. Correlation between IgG glycosylation and clinical features of SSc (the value means correlation coefficient r)
	IgG1-N4H3F1	IgG1-N4H4F1	IgG2-N3H3F1	IgG2-N3H4F1	IgG2-N3H6F1A1	IgG2-N4H3F1	IgG2-N4H4	IgG2-N4H4F1	IgG2-N4H4F1A1	IgG2-N4H5F1	IgG2-N5H3F1	IgG2-N5H4F1	IgG2-N5H5F1	IgG3-N4H3F1	IgG3-N4H4F1
ILD	0.15	-0.0228	0.0774	-0.187	-0.341	0.178	0.0319	-0.423	-0.378	-0.15	0.26	-0.0501	-0.196	-0.114	-0.241
dSSc	-0.144	-0.26	0.289	0.077	-0.125	0.164	0.51	0.144	0.0963	-0.0674	0.0481	-0.0385	-0.125	-0.0481	-0.0963
Age	-0.0324	-0.208	0.32	-0.221	-0.142	0.325	0.107	-0.055	-0.239	-0.311	0.403	-0.129	-0.385	-0.161	-0.221
Course of SSc	-0.28	-0.197	0.189	0.253	0.404	0.128	0.512	0.292	0.464	0.125	-0.0331	-0.0302	0.0125	-0.153	-0.161
BMI	0.33	0.329	-0.208	0.0145	-0.422	-0.214	-0.239	-0.139	-0.277	0.0923	0.0963	0.1	0.117	-0.00325	-0.00216
Cardiovascular Involvement	-0.00517	-0.0672	0.233	-0.109	0.202	0.543	0.0258	-0.0775	-0.129	-0.439	0.0775	-0.429	-0.419	-0.00517	-0.16
ANA	0.349	0.0428	0.0482	-0.669	0.067	0.334	-0.136	-0.581	-0.5	-0.561	0.0204	-0.45	-0.436	0.237	-0.0753
Scl-70	-0.0844	-0.143	0.366	-0.304	-0.226	0.482	0.153	-0.0842	-0.235	-0.519	0.14	-0.443	-0.538	0.0345	-0.172
IgG	0.313	0.445	-0.467	0.0298	0.324	-0.398	-0.0123	-0.143	0.198	0.253	-0.516	-0.161	0.0704	0.453	0.384
IgM	0.0966	0.252	0.0624	-0.0246	-0.00876	0.248	0.0829	-0.135	-0.0318	-0.25	-0.4	-0.51	-0.35	0.0974	0.124
WBC	0.164	0.0648	-0.0314	-0.0358	0.119	0.0167	0.117	-0.108	-0.0461	-0.184	-0.439	-0.374	-0.186	0.507	0.271
Neu	0.168	-0.0902	0.145	-0.281	0.0691	0.261	0.18	-0.358	-0.189	-0.424	-0.139	-0.446	-0.384	0.497	0.154
Lym	0.0113	0.0647	-0.128	0.379	-0.0318	-0.334	-0.0238	0.152	0.125	0.309	-0.414	0.179	0.39	-0.0323	0.134
Mono	0.226	0.321	-0.182	0.0865	-0.138	-0.193	-0.181	-0.156	-0.174	0.0349	-0.46	-0.194	0.0211	0.133	0.0625
ESO	0.051	0.241	-0.201	0.35	-0.105	-0.295	-0.0743	0.132	0.15	0.385	-0.232	0.262	0.405	-0.149	0.0434
CRP	0.146	0.213	-0.0504	-0.0624	0.0816	0.254	-0.092	-0.126	-0.131	-0.376	-0.256	-0.569	-0.401	0.17	0.15
ALB	-0.0293	-0.0268	-0.21	0.0374	0.676	-0.42	-0.141	0.0852	0.091	0.33	0.0392	0.443	0.399	0.145	0.0134
GLB	0.0234	0.124	-0.172	0.196	0.29	-0.117	0.224	-0.002	0.366	0.192	-0.501	-0.148	0.157	0.245	0.11
Cre	0.11	0.196	-0.264	0.198	-0.554	-0.267	-0.178	-0.0183	-0.206	0.217	-0.08	0.131	0.226	0.226	0.299
